# Supplementary material for: Leveraging Deep Learning for Fine-Grained Categorization of Parkinson’s Disease Progression Levels through Analysis of Vocal Acoustic Patterns
Source: Bioengineering (Basel). 2024 Mar 21;11(3):295. doi: 10.3390/bioengineering11030295 (PMC10968564; doi:10.3390/bioengineering11030295)
Supplement: Supplementary file 1 [file bioengineering-11-00295-s001.zip]

Archive with 1 entries (1 files):
- bioengineering-2927198-supplementary.pdf
